# Supplementary material for: Screening for Fabry Disease in patients with unexplained left ventricular hypertrophy
Source: PLoS One. 2020 Sep 28;15(9):e0239675. doi: 10.1371/journal.pone.0239675 (PMC7521938; doi:10.1371/journal.pone.0239675)
Supplement: S1 File — (XLSX) [file pone.0239675.s001.xlsx]

## Sheet: Final Fabry Sheet Raw
Site (1 = HK, 2 = Edmonton)	Gender (M=1, F=0)	Age	IVSd (cm)	LVPWd	GLA activity (μmol/L*wb*hr in HK)	GLA gene (1 = FD, 0 = no FD)	LVM2016	LVMBSA	LVM/BSA (1 = > 115 and 95 g/m2 for men and women)	LVIDd (cm)	increased LVIDd (1 = absence of length greater than 5.84 men and length greater than 5.22 for women)	LVIDs (cm)																																	LAvolumeml	GLS	Ems	Ams	EA
1	1	74	1.9	1.3	0.55	1	376.744	221.614	1	5.2	1	3.3																																	51.5		119	209	0.57
1	1	77	1.5	1.3	2.01	0	256.763	135.138	1	4.6	1	3.4																																	74		#NULL!	#NULL!	#NULL!
1	0	69	1.3	1.1	3.27	0	219.13	128.9	1	4.8	1	3.3																																	82.2		66.9	#NULL!	#NULL!
1	1	50	1.3	1.2	1.25	0	313.994	174.441	1	5.8	1	5.1																																	82		170.7	39.1	4.4
1	0	67	1.3	1	2.9	0	167.447	111.631	1	4.2	1	2.5																																	41		74	81.4	0.91
1	1	62	1.4	0.94	2.55	0	232.878	136.987	1	5.1	1	3.3																																	60.1		74.2	72.3	1
1	0	72	1.3	1.2	2.31	0	156.746	104.497	1	3.7	1	2.4																																	47		88.4	107.6	0.82
1	0	57	1.3	1	4.95	0	173.647	124.033	1	4.3	1	2.8																																	41.2		94.3	109	0.87
1	0	66	1.3	1.2	3.69	0	182.454	121.636	1	4.1	1	2.3																																	58		95.3	95.3	1
1	0	56	1.3	1	2.14	0	167.447	104.654	1	4.2	1	2.4																																	22.7		77.6	106	0.73
1	1	56	1.5	1.3	2.74245	0	240.269	126.457	1	4.4	1	2.8																																	42.3		61.8	82	0.75
1	0	58	1.5	0.87	2.44415	0	201.339	125.837	1	4.6	1	3																																	46		78.5	50.3	1.6
1	0	71	1.7	1.3	1.88209	0	193.416	120.885	1	3.5	1	2.2																																	87.3		59.1	109	0.54
1	0	85	1.6	1.1	2.8241	0	138.147	98.6765	1	3.1	1	2																																	50	-13.1	48	97.5	0.49
1	1	56	1.3	1.3	2.83738	0	207.77	115.428	1	4.3	1	2.7																																	90.1		79.1	114	0.69
1	1	63	1.3	1.2	6.9281	0	247.6	117.905	1	5	1	3.7																																	77.4		75.4	102	0.74
1	1	37	1.4	1.3	3.21769	0	251.366	139.648	1	4.7	1	2.5																																	63.3		98.1	48.7	2
1	1	76	1.3	1.3	3.18193	0	200.566	125.354	1	4.2	1	2.9																																	50		69.1	129.9	0.54
1	1	72	1.6	1.4	2.03952	0	200.979	133.986	1	3.6	1	2.8																																	249		99.9	#NULL!	#NULL!
1	1	70	1.6	1.7	2.2741	0	383.364	225.508	1	5.1	1	2.9																																	82	-	69.6	105.6	0.66
1	1	70	1.4	1.1	2.29	0	271.562	169.726	1	5.3	1	4.1																																	90	-	57.2	114	0.5
1	1	49	1.6	0.85	3.75	0	211.151	117.306	1	4.6	1	3																																	45.2	-16.4	57.7	37.8	1.5
1	1	83	1.3	0.88	3.61	0	166.756	119.111	1	4.4	1	2.7																																	144	-	108.1	#NULL!	#NULL!
1	1	54	1.4	1.4	3.93	0	208.959	116.089	1	4	1	2.6																																	66.5	-	70.8	48	1.5
1	1	55	1.4	0.76	3.26	0	208.605	122.709	1	5.1	1	3.1																																	71.5	-	83.2	31.2	2.7
1	0	68	1.6	1.1	2.65	0	259.587	162.242	1	4.8	1	3.2																																	112	-	125.4	134.3	0.93
1	1	43	2	1.5	3.53	0	494.388	260.204	1	5.7	1	4.4																																	148	-	90.4	90.6	1
1	1	56	1.5	1.2	4.63	0	212.278	117.932	1	4.2	1	2.4																																	#NULL!		94.8	47.4	2
1	0	77	1.4	1	2.78	0	171.746	114.497	1	4.1	1	2.6																																	#NULL!		112	91.9	1.2
1	0	51	1.8	0.7	3.12	0	156.746	104.497	1	3.7	1	2.1																																	#NULL!		68.7	49.9	1.4
1	0	27	1.7	1.4	1.63	0	262.621	175.081	1	4.2	1	2.8																																	#NULL!		124	85.4	1.5
1	1	47	1.6	1.3	3.55	0	244.993	153.12	1	4.3	1	2.6																																	#NULL!		103	114	0.9
1	1	68	1.6	1.5	2.5	0	348.973	193.874	1	5.1	1	3.8																																	#NULL!		159	#NULL!	#NULL!
1	1	60	1.7	1.1	7.81	0	265.219	132.61	1	4.7	1	2.9																																	#NULL!		77.5	#NULL!	#NULL!
1	1	71	1.3	1.1	2.85	0	204.992	120.584	1	4.6	1	3.1																																	#NULL!		66.7	95.2	0.7
1	1	63	1.8	0.86	3.66	0	270.547	142.393	1	5	1	4																																	#NULL!		45.4	72.6	0.63
1	1	62	1.7	0.91	2.21	0	263.272	138.564	1	5	1	3.6																																	#NULL!		78	62.2	1.3
1	1	83	1.9	1.3	3.29	0	304.619	169.233	1	4.5	1	2.9																																	#NULL!		135.7	52.3	2.6
1	1	50	1.8	1.1	3.9	0	270.616	150.342	1	4.6	1	3																																	#NULL!		95.8	34.6	2.8
1	0	56	1.3	1.3	3.53	0	222.566	130.921	1	4.5	1	2.5																																	#NULL!		61	93.2	0.65
1	0	85	2.64	1.2	2.03	0	419.824	262.39	1	4.6	1	2.7																																	#NULL!		105	96.3	1.1
1	0	84	1.6	1.3	3.75	0	220.671	137.92	1	4	1	2.8																																	#NULL!		113	#NULL!	#NULL!
1	1	69	1.4	1.5	2.65	0	288.423	180.264	1	4.8	1	3.2																																	#NULL!		88.4	109.6	0.81
1	1	65	1.4	0.93	2.75	0	203.28	119.577	1	4.7	1	2.6																																	#NULL!		79.5	61.2	1.3
1	1	61	1.5	1.2	4.56	0	227.509	126.394	1	4.4	1	2.6																																	#NULL!		50.4	83.9	0.6
1	1	56	1.5	1.1	4.31	0	304.335	160.176	1	5.5	1	4																																	#NULL!		55.8	94.3	0.59
1	0	57	1.3	1.1	3.23	0	233.746	137.498	1	5	1	3.3																																	#NULL!		85.3	50.9	1.7
1	1	61	1.5	1.3	6.67	0	265.219	165.762	1	4.7	1	3.3																																	#NULL!		#NULL!	#NULL!	#NULL!
1	1	70	1.9	1.4	3.38	0	271.014	142.639	1	4	1	3.2																																	#NULL!		81.8	61.5	1.3
1	0	77	1.6	1.5	1.85	0	318.796	187.527	1	4.8	1	3.2																																	#NULL!		124.4	#NULL!	#NULL!
1	1	73	1.3	1.2	2.79	0	247.6	130.316	1	5	1	3.5																																	#NULL!		#NULL!	#NULL!	#NULL!
1	1	66	1.3	1.4	3.41	0	197.587	116.228	1	4	1	2.5																																	#NULL!		105.6	#NULL!	#NULL!
1	1	78	1.4	1.3	3.47	0	251.366	139.648	1	4.7	1	2.8																																	#NULL!		77	92.6	0.83
1	0	64	1.6	1.7	4.4515	0	271.014	159.42	1	4	1	2.5																																	#NULL!		153	#NULL!	#NULL!
1	1	43	1.4	0.93	3.9734	0	253.882	115.401	1	5.4	1	3.7																																	#NULL!		#NULL!	#NULL!	#NULL!
1	0	82	1.5	1.5	3.78047	0	200.979	118.223	1	3.6	1	2.6																																	#NULL!		147.1	#NULL!	#NULL!
1	0	85	1.4	1.4	2.93171	0	240.269	160.179	1	4.4	1	2.8																																	#NULL!		55.8	113.5	0.49
1	1	87	1.3	1.1	2.49542	0	219.13	128.9	1	4.8	1	3.1																																	#NULL!		59.7	91.8	0.65
1	1	76	1.3	1.1	2.49589	0	219.13	121.739	1	4.8	1	2.8																																	#NULL!		55.8	99.2	0.56
1	1	35	1.3	1.1	3.82475	0	204.992	128.12	1	4.6	1	3.2																																	#NULL!		69.4	64.5	1.1
1	1	50	2.2	1.5	2.32987	0	265.681	139.832	1	3.4	1	2.4																																	#NULL!		#NULL!	#NULL!	#NULL!
1	0	65	1.7	0.96	1.68528	0	237.987	169.991	1	4.6	1	2.6																																	#NULL!		74.4	30.9	2.4
1	0	86	1.3	1.3	4.09834	0	166.496	118.926	1	3.7	1	2																																	#NULL!		86.9	152	0.57
1	1	64	1.6	1.2	4.75561	0	232.232	122.227	1	4.3	1	2.9																																	#NULL!		142	#NULL!	#NULL!
1	0	66	1.4	1.3	5.43552	0	190.443	112.025	1	3.9	1	2.7																																	#NULL!		91.2	132	0.69
1	0	74	1.6	1.1	2.29819	0	144.212	96.1416	1	3.2	1	2.1																																	#NULL!		68.4	83.7	0.82
1	0	62	1.3	1.2	1.45499	0	232.25	129.028	1	4.8	1	3.1																																	#NULL!		#NULL!	#NULL!	#NULL!
1	0	85	1.6	1.2	4.51477	0	172.967	115.311	1	3.5	1	2.2																																	#NULL!		115	#NULL!	#NULL!
1	1	65	1.7	1.3	5.47098	0	303.415	159.692	1	4.8	1	3.3																																	#NULL!		46.1	97	0.48
1	0	61	1.3	1.2	9.26948	0	203.046	119.439	1	4.4	1	2.4																																	#NULL!		#NULL!	#NULL!	#NULL!
1	0	55	1.6	0.9	2.19556	0	189.194	118.246	1	4.2	1	2.8																																	#NULL!		114	#NULL!	#NULL!
1	1	34	1.3	1.1	2.3946	0	226.378	125.766	1	4.9	1	4.1																																	#NULL!		72.6	87.4	0.83
1	1	66	1.3	1.3	3.82038	0	186.549	124.366	1	4	1	3.2																																	#NULL!		58.2	81.4	0.72
1	0	59	1.5	1.3	3.29252	0	159.549	106.366	1	3.3	1	2.2																																	#NULL!		61.2	114.5	0.53
1	0	72	1.3	1.2	2.55923	0	162.986	108.657	1	3.8	1	2.5																																	#NULL!		124	114	1.1
1	1	84	1.7	1.9	3.26613	0	192.263	120.164	1	2.7	1	1.8																																	#NULL!		140	189	0.74
1	1	64	1.4	1.3	3.04771	0	243.279	115.847	1	4.6	1	2.9																																	#NULL!		48.3	66.9	0.72
1	1	82	1.6	1.4	2.06472	0	216.554	127.385	1	3.8	1	2.5																																	#NULL!		45.9	94.3	0.49
1	1	72	1.4	1.3	3.21005	0	235.326	138.427	1	4.5	1	3.1																																	#NULL!		99.2	97.2	1
1	0	68	1.3	0.9	2.63282	0	213.897	118.831	1	5.1	1	3.7																																	#NULL!		#NULL!	#NULL!	#NULL!
1	1	64	1.4	1.3	3.58765	0	267.944	157.614	1	4.9	1	3.2																																	#NULL!		88.4	123.4	0.72
1	1	66	1.4	1	4.0315	0	272.384	143.36	1	5.5	1	3.8																																	#NULL!		#NULL!	#NULL!	#NULL!
1	0	58	1.6	1.3	1.81042	0	244.993	204.16	1	4.3	1	3.1																																	#NULL!		129	45.3	2.8
1	1	70	1.7	1.2	3.29489	0	270.616	159.186	1	4.6	1	3.1																																	#NULL!		90.5	119.3	0.76
1	1	58	1.7	1.2	2.57558	0	270.616	135.308	1	4.6	1	3.2																																	#NULL!		81.5	#NULL!	#NULL!
1	1	64	1.9	1.5	2.4803	0	356.378	197.988	1	4.7	1	2.8																																	#NULL!		141	#NULL!	#NULL!
1	1	59	1.4	0.98	4.05484	0	245.966	117.127	1	5.2	1	3.3																																	#NULL!		53.8	95.8	0.56
1	1	77	1.4	1.5	5.29697	0	197.653	123.533	1	3.7	1	2.5																																	#NULL!		86.8	#NULL!	#NULL!
1	0	69	1.4	1	4.08397	0	147.305	105.218	1	3.7	1	2.5																																	#NULL!		48.5	112	0.43
1	0	71	1.5	1.1	4.09516	0	222.566	148.377	1	4.5	1	3.3																																	#NULL!		78.2	#NULL!	#NULL!
1	1	59	1.4	1.3	2.45838	0	219.826	115.698	1	4.3	1	2.9																																	#NULL!		97.4	98.7	0.99
1	0	68	1.6	1.3	4.58926	0	190.27	126.847	1	3.6	1	2.6																																	#NULL!		103	#NULL!	#NULL!
1	0	79	1.4	1.4	4.15718	0	140.469	100.335	1	3	1	1.9																																	#NULL!		90.7	105	0.86
1	1	38	1.3	1.3	3.45588	0	230.159	121.136	1	4.6	1	3																																	#NULL!		69.5	52.5	1.3
1	0	86	2	1.1	2.65093	0	236.623	169.016	1	3.9	1	2.1																																	#NULL!		82.6	158	0.52
1	1	74	1.9	1.6	3.54883	0	350.768	184.615	1	4.5	1	2.9																																	#NULL!	-19.4	#NULL!	#NULL!	#NULL!
1	0	56	1.7	0.85	2.05054	0	216.319	127.246	1	4.5	1	3																																	#NULL!		46.9	105.1	0.45
1	1	69	1.4	1.3	3.40464	0	227.509	126.394	1	4.4	1	3.2																																	#NULL!		60.7	91.3	0.66
1	0	80	1.4	0.92	3.91802	0	215.853	134.908	1	4.9	1	3.6																																	#NULL!		68.6	111.1	0.62
1	1	66	1.8	1.4	4.01652	0	223.39	117.573	1	3.6	1	2.5																																	#NULL!		50.8	107	0.47
1	0	75	1.3	0.85	4.88777	0	200.718	133.812	1	5	1	4.2																																	#NULL!		103	#NULL!	#NULL!
1	1	77	1.4	1.2	6.99457	0	193.493	128.995	1	4.1	1	2.9																																	#NULL!		130	58.2	2.2
1	0	72	1.3	1.2	3.38641	0	189.194	118.246	1	4.2	1	3.4																																	#NULL!		86.3	62.6	1.4
1	0	63	2.1	1.3	5.08199	0	334.992	176.312	1	4.5	1	2.9																																	#NULL!		63.7	79	0.81
1	1	46	1.5	1.5	2.47587	0	232.728	116.364	1	4	1	2.8																																	#NULL!		#NULL!	#NULL!	#NULL!
1	1	62	1.8	1.6	2.85968	0	284.498	142.249	1	4	1	2.6																																	#NULL!		134	45.3	3
1	1	75	1.5	1.2	2.62567	0	176.561	117.707	1	3.7	1	2.4																																	#NULL!		79.6	144	0.55
1	1	63	1.3	1.3	3.18925	0	230.159	115.079	1	4.6	1	2.9																																	#NULL!		195	#NULL!	#NULL!
1	1	51	1.6	1	3.14549	0	270.07	135.035	1	5.1	1	3.6																																	#NULL!		65.9	71.2	0.93
1	1	69	1.5	1.1	3.29	0	270.07	158.865	1	5.1	1	4.1																																	#NULL!		52.8	121.5	0.43
1	0	62	1.3	1.2	4.38	0	175.84	125.6	1	4	1	2.8																																	#NULL!		105	103.7	1
1	0	81	1.7	1.3	3.38	0	186.003	116.252	1	3.4	1	2.5																																	#NULL!		92.5	174.3	0.53
1	0	73	1.3	1.2	4.03	0	224.762	149.841	1	4.7	1	3.5																																	#NULL!		77.6	103	0.75
1	0	78	1.8	0.74	4.65	0	229.966	153.311	1	4.7	1	3.2																																	#NULL!		64.4	120	0.54
1	1	67	1.5	1.5	3.43	0	266.873	166.796	1	4.4	1	3.5																																	#NULL!		4.3	#NULL!	#NULL!
1	1	76	1.4	1.4	1.6	0	248.446	118.308	1	4.5	1	3.1																																	#NULL!		59.2	102.2	0.58
1	1	82	1.4	1	3.52	0	184.685	123.123	1	4.3	1	2.8																																	#NULL!		60.6	109	0.56
1	0	81	1.4	0.93	3.2	0	183.338	130.956	1	4.4	1	3.1																																	#NULL!		47.4	86.9	0.55
1	1	56	1.3	1	2.45	0	241.962	134.424	1	5.3	1	3.2																																	#NULL!		87.8	93.6	0.94
1	0	89	1.4	1.6	3.15	0	164.662	109.775	1	3.1	1	2.4																																	#NULL!		66	130	0.51
1	0	80	1.5	0.9	7.13	0	178.155	118.77	1	4.2	1	2.9																																	#NULL!		70.1	109.1	0.64
1	1	87	1.8	2.6	7.83	0	400.616	286.154	1	3.7	1	2.5																																	#NULL!		71.6	28.4	2.5
1	0	79	1.4	1.3	5.55	0	204.865	128.041	1	4.1	1	2.9																																	#NULL!		61.2	132	0.46
1	1	78	1.4	1.1	6.46	0	196.058	115.328	1	4.3	1	3																																	#NULL!		102.2	39	2.6
1	0	78	1.4	0.85	6.19	0	139.189	99.4206	1	3.8	1	2.2																																	#NULL!		87.6	42.9	2
1	1	76	1.9	1.4	7.47	0	405.933	213.649	1	5.3	1	4.1																																	#NULL!		100	#NULL!	#NULL!
1	1	58	1.3	1	6.38839	0	227.381	126.323	1	5.1	1	3.4																																	#NULL!		66.5	46.6	1.4
1	1	55	1.3	0.93	6.09291	0	224.878	124.932	1	5.2	1	3.2																																	#NULL!		76.5	77	0.99
1	0	77	1.3	1.3	6.35356	0	215.103	119.502	1	4.4	1	2.5																																	#NULL!		116	#NULL!	#NULL!
1	0	73	1.3	1.1	7.19802	0	171.746	122.676	1	4.1	1	2.8																																	#NULL!		59.2	123.4	0.48
1	0	71	1.3	0.92	4.39041	0	125.8	96.7696	1	3.6	1	2.4																																	#NULL!		70.1	40.5	1.7
1	1	62	1.5	1.2	6.84876	0	293.823	172.837	1	5.2	1	4.2																																	#NULL!		57.2	89.2	0.64
1	0	94	1.4	1.3	2.98896	0	169.821	113.214	1	3.6	1	2.6																																	#NULL!		78.1	#NULL!	#NULL!
1	0	81	1.7	1.2	4.54267	0	130.336	118.488	1	2.7	1	1.9																																	#NULL!		108	#NULL!	#NULL!
1	0	65	1.4	1.1	5.88817	0	156.746	104.497	1	3.7	1	2.6																																	#NULL!		83.9	104	0.81
1	1	67	2.3	1.4	6.19532	0	316.475	175.819	1	3.9	1	2.3																																	#NULL!		90.3	#NULL!	#NULL!
1	1	79	1.5	1.2	2.28056	0	204.865	136.577	1	4.1	1	3																																	#NULL!	-17.3	51.4	67.2	0.76
1	1	59	1.7	1.9	0.758143	1	302.247	143.927	1	3.9	1	2.9																																	60	-9.9	82.5	99	0.83
1	0	74	1.3	0.93	4.9	0	184.702	123.134	1	4.6	1	3.1																																	#NULL!		132	127	1
1	0	78	1.6	0.9	4.68	0	144.64	103.314	1	3.5	1	2.2																																	#NULL!		145	#NULL!	#NULL!
1	1	59	2.4	1	0.52	1	294.258	147.129	1	4.1	1	2.6																																	81.1		94.6	111	0.85
1	0	73	1.4	1.3	4.18	0	243.279	162.186	1	4.6	1	3.2																																	#NULL!		119	55.8	2.1
1	1	83	1.4	1.4	4.75	0	186.945	124.63	1	3.7	1	1.9																																	#NULL!	-18.8	126	28.8	4.4
1	0	72	1.5	1.1	4.28	0	200.566	117.98	1	4.2	1	2.9																																	#NULL!		78.6	135	0.58
1	1	51	1.6	1.2	7.98	0	224.335	131.962	1	4.2	1	2.2																																	#NULL!		98	102.2	0.96
1	1	75	1.4	1.3	2.25	0	204.865	128.041	1	4.1	1	2.7																																	#NULL!		101	93.1	1.1
1	1	73	1.5	1.3	5.64	0	194.143	121.339	1	3.8	1	2.3																																	#NULL!		93.9	131.6	0.71
1	0	69	1.5	1.4	5.61	0	205.181	128.238	1	3.8	1	2.5																																	#NULL!		90.8	106.1	0.86
1	1	47	1.4	1	3.39	0	256.57	128.285	1	5.3	1	3.1																																	#NULL!		58.7	59.7	0.98
1	1	49	1.3	1.1	8.34	0	288.678	144.339	1	5.7	1	4.7																																	#NULL!		111.3	57.7	1.9
1	1	75	1.4	1	12.27	0	204.992	120.584	1	4.6	1	3.2																																	#NULL!	-20.5	62.2	110.6	0.56
1	0	47	2.7	0.72	14.31	0	338.116	187.842	1	4.5	1	2.6																																	#NULL!		72.1	90.3	0.8
1	1	52	2	0.85	3.27	0	289.999	161.111	1	4.9	1	3.2																																	#NULL!		83.4	72.8	1.1
1	1	72	1.7	1.5	4.7	0	231.776	136.339	1	3.7	1	2.2																																	#NULL!		93.6	#NULL!	#NULL!
1	1	69	1.4	0.9	3.23	0	227.381	126.323	1	5.1	1	3.6																																	#NULL!		109	#NULL!	#NULL!
1	1	69	1.3	1.1	5.09	0	212.001	117.778	1	4.7	1	3.2																																	#NULL!	-0.1739	57.4	115	0.5
1	1	66	2	0.91	5.93	0	229.859	127.699	1	4.1	1	2.9																																	#NULL!		80.5	66.1	1.2
1	0	73	1.7	1.5	10	0	191.441	112.612	1	3.2	1	2																																	#NULL!		88.8	0.63	95
1	1	62	1.5	1.3	6.48	0	282.551	128.432	1	4.9	1	2.9																																	#NULL!		75.2	#NULL!	#NULL!
1	1	82	1.4	1.9	3.74	0	299.678	199.785	1	4.3	1	3.3																																	#NULL!		64.7	103.7	0.62
1	1	45	1.9	1.3	4.61	0	334.571	185.873	1	4.8	1	3.4																																	#NULL!	-16.7	126	66.1	1.9
1	0	62	1.3	1.2	6.13	0	189.194	118.246	1	4.2	1	2.7																																	#NULL!		63.5	89.7	0.71
1	1	78	1.5	1.5	4.1	0	322.584	230.417	1	5	1	3.6																																	#NULL!		159	149	1.1
1	1	55	1.4	1.8	7.5	0	231.776	144.86	1	3.7	1	2.7																																	#NULL!		122.4	#NULL!	#NULL!
1	1	64	1.3	1.4	4.83	0	251.366	139.648	1	4.7	1	3.6																																	#NULL!		#NULL!	#NULL!	#NULL!
1	0	82	1.3	1.2	2.3	0	255.462	170.308	1	5.1	1	3.2																																	#NULL!		107	#NULL!	#NULL!
1	1	62	2.4	1.1	4.36	0	259.564	152.685	1	3.6	1	1.7																																	#NULL!		53.3	78.5	0.68
1	1	76	1.4	1.1	6.49	0	210.16	123.624	1	4.5	1	2.8																																	#NULL!		99	123	0.8
1	0	83	1.4	1.3	5.78	0	183.434	131.025	1	3.8	1	2.6																																	#NULL!		51.8	106.4	0.49
1	1	74	1.4	0.93	8.54	0	183.338	122.225	1	4.4	1	3.2																																	#NULL!		102.2	#NULL!	#NULL!
1	1	77	1.8	1.6	6.11	0	389.73	259.82	1	5	1	3.6																																	#NULL!		60.1	#NULL!	#NULL!
1	1	73	1.7	1.4	6.22	0	299.452	166.362	1	4.6	1	3																																	#NULL!	-0.2270	46.9	95.8	0.49
1	0	51	1.3	0.95	8.04	0	162.214	95.4203	1	4.2	1	2.7																																	#NULL!		76.5	53.8	1.4
1	1	56	1.4	1.1	6.33	0	239.862	133.257	1	4.9	1	3																																	#NULL!		52.8	45.9	1.2
1	1	82	1.7	1.3	7.2	0	224.566	132.098	1	3.9	1	3.1																																	#NULL!		72.2	101	0.71
1	1	68	2	1.2	5.56	0	314.444	174.691	1	4.6	1	2.7																																	#NULL!		103	138	0.75
1	1	78	1.4	1.3	4.56	0	219.826	137.391	1	4.3	1	3.1																																	#NULL!		47.5	80.5	0.59
1	1	82	1.4	1.3	5.56	0	219.826	129.31	1	4.3	1	3																																	#NULL!		55.8	84.9	0.66
1	1	78	1.4	1.1	7.5	0	224.762	132.213	1	4.7	1	3.1																																	#NULL!		97	131	0.74
1	1	38	1.3	1.3	8.48	0	222.566	123.648	1	4.5	1	3																																	#NULL!		114	64	1.8
1	1	60	1.4	1.3	11.37	0	219.826	117.554	1	4.3	1	2.3																																	#NULL!		86.8	106	0.82
1	1	53	1.4	1.4	5.94	0	282.551	128.432	1	4.9	1	3.8																																	#NULL!		92.4	135	0.68
1	1	63	1.3	0.87	5.46	0	203.277	119.575	1	5	1	3.6																																	#NULL!		79	101.7	0.78
1	1	59	1.3	1.2	6.95	0	263.45	154.97	1	5.2	1	3.6																																	#NULL!		84.2	103	0.82
1	1	76	1.3	1.3	12.96	0	304.335	160.176	1	5.5	1	3.9																																	#NULL!		#NULL!	#NULL!	#NULL!
1	1	79	1.5	1.3	6.36	0	232.232	122.227	1	4.3	1	2.9																																	#NULL!		105	95.7	1.1
1	1	67	1.5	1.2	4.03	0	251.366	139.648	1	4.7	1	3																																	#NULL!		#NULL!	#NULL!	#NULL!
1	1	64	1.3	0.97	5.64	0	223.297	124.054	1	5.1	1	3.1																																	#NULL!		72.1	103.7	0.7
1	0	98	1.6	1.4	3.99	0	216.554	144.369	1	3.8	1	2.7																																	#NULL!		55.8	100.7	0.55
1	1	86	1.8	1.4	5.85	0	266.92	148.289	1	4.1	1	2.7																																	#NULL!	-0.182	115	#NULL!	#NULL!
1	1	56	1.3	1.4	4.74	0	259.587	129.794	1	4.8	1	3.2																																	#NULL!		56.3	76	0.74
1	1	85	1.3	1	5.34	0	186.391	124.261	1	4.5	1	3.2																																	#NULL!		96.7	107	0.9
1	0	64	1.9	1.2	6.51	0	290.012	161.118	1	4.5	1	3																																	#NULL!		81.4	#NULL!	#NULL!
1	0	61	1.4	1.2	2.25	0	186.549	133.249	1	4	1	2																																	#NULL!		113	#NULL!	#NULL!
1	1	67	1.8	1.3	6.17	0	236.623	131.457	1	3.9	1	1.9																																	#NULL!		58.7	51.8	1.1
1	0	45	1.7	1.3	11.29	0	303.415	178.479	1	4.8	1	3.4																																	#NULL!		111	90.7	1.2
1	1	54	1.6	1.2	7.58	0	347.617	158.008	1	5.6	1	3.8																																	#NULL!		120	61.6	1.9
1	1	58	1.4	0.9	6.71	0	227.381	126.323	1	5.1	1	3.5																																	#NULL!		79.1	117	0.68
1	1	70	1.5	1.6	2.87	0	212.017	124.716	1	3.6	1	2.6																																	#NULL!		89.5	#NULL!	#NULL!
1	0	50	1.4	1.3	4.74	0	243.279	152.049	1	4.6	1	3.7																																	#NULL!	-0.127	71.1	70.8	1
1	1	49	1.6	1.3	7.59	0	244.993	122.496	1	4.3	1	2.9																																	#NULL!		#NULL!	#NULL!	#NULL!
1	1	62	1.5	1.3	1.04	1	256.763	128.381	1	4.6	1	3.2																																	37.6		53.4	74.2	0.71
1	1	81	1.4	1.5	3.23	0	306.808	153.404	1	5	1	3.6																																	#NULL!		89.2	119	0.75
1	1	61	1.7	1.8	1.15	1	395.846	208.34	1	4.9	1	2.9																																	91		62.5	94.3	4.8
1	1	59	1.7	1.6	6.72	0	289.959	161.088	1	4.2	1	2.7																																	#NULL!		#NULL!	#NULL!	#NULL!
1	0	53	1.5	0.9	8.08	0	248.842	108.192	1	5.2	1	3.8																																	#NULL!		48.1	85.9	0.56
1	1	76	1.4	1.5	5.5	0	190.27	118.919	1	3.6	1	2.1																																	#NULL!		73.7	86.7	0.85
1	1	62	1.3	1.1	5.68	0	241.234	120.617	1	5.1	1	3.7																																	#NULL!		78.6	#NULL!	#NULL!
1	1	59	1.3	1.6	4.97	0	253.389	149.052	1	4.4	1	2.7																																	#NULL!	-0.188	56.8	69.6	0.82
1	0	81	1.7	1.5	5.85	0	215.163	126.566	1	3.5	1	2																																	#NULL!		62.4	88.1	0.71
1	1	59	1.3	1.3	3.66	0	286.943	151.023	1	5.3	1	4.4																																	#NULL!		72.2	90.8	0.8
1	1	76	1.4	1.4	3.46	0	248.446	138.026	1	4.5	1	2.5																																	#NULL!		54.3	90.3	0.6
1	1	58	2	1.8	4.83	0	320.175	177.875	1	3.8	1	2.5																																	#NULL!		63.9	121	0.53
1	1	52	1.5	1.4	6.4	0	261.93	137.858	1	4.5	1	3.3																																	#NULL!		81.2	36.5	2.2
1	1	65	1.4	0.8	3.39	0	200.498	133.665	1	4.9	1	3																																	#NULL!		37.8	55.3	0.68
1	1	61	1.3	1.4	4.63	0	212.278	124.87	1	4.2	1	2.5																																	#NULL!		87.4	113	0.77
1	1	44	1.8	1.4	5.79	0	257.894	151.703	1	4	1	2.7																																	#NULL!		61.7	47.4	1.3
1	0	78	1.6	0.9	7.49	0	144.64	103.314	1	3.5	1	2.2																																	#NULL!		49.8	66.7	0.75
1	0	42	1.3	1.2	9.07	0	239.862	109.028	1	4.9	1	3.1																																	#NULL!		114.1	107.4	1.1
1	0	76	1.6	1.1	3.35	0	163.217	102.011	1	3.5	1	1.9																																	#NULL!		82.4	175	0.47
1	1	64	1.3	1.1	3.99	0	233.746	123.024	1	5	1	3.5																																	#NULL!		#NULL!	#NULL!	#NULL!
1	1	64	1.7	1	7.13	0	197.587	116.228	1	4	1	2.6																																	#NULL!		53.4	87.8	0.61
1	1	66	1.5	1.3	4.61	0	291.427	145.714	1	5	1	3.5																																	78.9	-	78.1	82.9	0.94
1	0	70	1.3	0.86	7.28	0	158.746	105.831	1	4.3	1	3.1																																	102	-	#NULL!	#NULL!	#NULL!
1	1	79	1.6	1.4	5.37	0	224.566	132.098	1	3.9	1	2.7																																	128		84.6	#NULL!	#NULL!
1	0	81	1.4	0.93	5.2	0	231.498	165.356	1	5.1	1	3.7																																	77	-10.6	34.6	#NULL!	#NULL!
1	1	75	1.3	1.2	7.47	0	239.862	133.257	1	4.9	1	3																																	128	-19.4	137	50.9	2.7
1	0	79	1.5	0.93	3.94	0	162.272	124.825	1	3.9	1	2.6																																	#NULL!		86.9	110.1	0.79
1	1	76	1.3	1.1	7.21	0	248.842	130.97	1	5.2	1	3.9																																	#NULL!		#NULL!	#NULL!	#NULL!
1	0	81	1.9	1.2	4.28	0	253.8	158.625	1	4.1	1	2.8																																	#NULL!		62.2	87.3	0.71
1	1	52	1.5	1.2	8.93	0	320.914	160.457	1	5.5	1	3.9																																	#NULL!	-19.5	#NULL!	#NULL!	#NULL!
1	1	59	1.5	1.2	2.94	0	267.944	133.972	1	4.9	1	3.4																																	#NULL!		81.5	99.9	0.82
1	1	75	1.5	1.3	2.58	0	300.443	176.731	1	5.1	1	3.7																																	#NULL!		77.1	88.8	0.87
1	1	67	1.3	0.8	4.26	0	188.092	117.558	1	4.9	1	3.4																																	#NULL!		88.1	77.1	1.1
1	0	62	1.7	1.3	4.04	0	258.112	172.075	1	4.3	1	3.2																																	#NULL!		73.7	62.1	1.2
1	1	66	1.4	1	2.84	0	212.001	132.501	1	4.7	1	2.6																																	#NULL!		67.8	106	0.64
2	0	51	1.2	1.1	16.26	0	112	70	0	3.2	1	2.3																																	#NULL!		#NULL!	#NULL!	1.6
2	0	53	1.3	1.3	8.12	0	178.5	105	1	4.1	1	2.4																																	#NULL!		#NULL!	#NULL!	0.78
2	1	63	1.1	0.99	19.75	0	174	87	0	4.7	1	2.8																																	#NULL!		#NULL!	#NULL!	0.95
2	0	56			14.13	0	132	69.4	0	4.15	1	#NULL!																																	#NULL!		#NULL!	#NULL!	#NULL!
2	0	79	2.2	1.2	14.89	0	250.4	125.2	1	3.6	1	2																																	#NULL!		#NULL!	#NULL!	0.99
2	0	44	2.1	1.2	7.82	0	296.64	164.8	1	4.2	1	2.1																																	#NULL!		#NULL!	#NULL!	1.1
2	1	50	1.5	1.3	10.48	0	241	125	1	4.4	1	3																																	#NULL!		#NULL!	#NULL!	#NULL!
2	1	85	2.4	1.4	16.29	0	399.38	210.2	1	4.4	1	2.6																																	#NULL!		#NULL!	#NULL!	2.7
2	1	74	2.6	0.85	14.86	0	301.4	147.5	1	4.1	1	2.3																																	#NULL!		#NULL!	#NULL!	0.91
2	1	50	1.3	1.3	16.27	0	#NULL!	95	0	4.8	1	3.5																																	#NULL!		#NULL!	#NULL!	0.9
2	0	52	1.5	1.19	17.14	0	170.6	96.5	1	3.9	1	2.2																																	#NULL!		#NULL!	#NULL!	1.6
2	1	79	1.5	1.2	15.3	0	185.22	98	0	3.8	1	2.7																																	#NULL!		#NULL!	#NULL!	0.51
2	0	68	1.4	1.4	17.06	0	206	124	1	3.9	1	2.8																																	#NULL!		#NULL!	#NULL!	0.6
2	0	48	1	0.9	16.97	0	#NULL!	111	1	6.4	0	3.9																																	#NULL!		#NULL!	#NULL!	1
2	0	57	1.6	1.1	24.79	0	205.7	110	1	4.1	1	2.4																																	#NULL!		#NULL!	#NULL!	#NULL!
2	0	72	1.5	1.1	14.78	0	207.1	109	1	4.2	1	2.9																																	#NULL!		#NULL!	#NULL!	1.03
2	1	47	1.6	1.5	24.38	0	306.6	146	1	5.3	1	3																																	#NULL!		#NULL!	#NULL!	#NULL!
2	1	70	1.1	1	20.7	0	#NULL!	80	0	4.6	1	#NULL!																																	#NULL!		#NULL!	#NULL!	#NULL!
2	1	63	1.4	1.3	14.67	0	196.69	89	0	4	1	2.9																																	#NULL!		#NULL!	#NULL!	0.74
2	1	68	2.4	1.2	17.41	0	203	116	1	#NULL!	#NULL!	#NULL!																																	#NULL!		#NULL!	#NULL!	#NULL!
2	1	55	1.3	1.1	21.08	0	183.06	81	0	4.3	1	2.8																																	#NULL!		#NULL!	#NULL!	0.81
2	0	69	1.8	1.1	18.43	0	186.9	133.5	1	3.5	1	2.5																																	#NULL!		#NULL!	#NULL!	0.8
2	1	51	1.95	1.35	15.22	0	241.02	117	1	3.7	1	2.3																																	#NULL!		#NULL!	#NULL!	1.01
2	0	41	1.6	1.35	21.66	0	198	97	1	3.8	1	2.4																																	#NULL!		#NULL!	#NULL!	0.9
2	0	34	1.7	1.7	23.25	0	390	253	1	5	1	3.1																																	#NULL!		#NULL!	#NULL!	2.4
2	1	38	1.4	1.1	17.52	0	158	80	0	3.7	1	2.4																																	#NULL!		#NULL!	#NULL!	1.3
2	1	62	1.6	1.6	15.53	0	383.04	168	1	5.3	1	3.4																																	#NULL!		#NULL!	#NULL!	0.97
2	1	75	1.2	1.2	16.53	0	235.6	124	1	4.9	1	3.3																																	#NULL!		#NULL!	#NULL!	0.49
2	0	51	2.3	1.4	20.13	0	338.92	148	1	4.2	1	2.6																																	#NULL!		#NULL!	#NULL!	1.03
2	0	53	1.6	1.2	18.97	0	271.26	150.7	1	4.8	1	3.6																																	#NULL!		#NULL!	#NULL!	1.7
2	1	59	2	1.25	19.07	0	258	117	1	4.1	1	2.6																																	#NULL!		#NULL!	#NULL!	0.9
2	1	67	1.9	1.7	12.82	0	344.08	156.4	1	4.3	1	3.5																																	#NULL!		#NULL!	#NULL!	3.4
2	0	63	1.6	1.2	15.04	0	276	156	1	4.7	1	2.9																																	#NULL!		#NULL!	#NULL!	0.7
2	1	76	1.7	1.7	27.21	0	359.48	172	1	4.7	1	3.2																																	#NULL!		#NULL!	#NULL!	1.99
2	1	53	2	1.2	21.37	0	311	127	1	4.6	1	2.9																																	#NULL!		#NULL!	#NULL!	2.2
2	1	62	1.8	1.3	13.98	0	399.57	210.3	1	5.4	1	3.9																																	#NULL!		#NULL!	#NULL!	1.1
2	0	41	2.4	1.3	#NULL!	0	321	203	1	4.1	1	2.6																																	#NULL!		#NULL!	#NULL!	1.7
2	1	46	1.7	1.1	14.7	0	187	113	1	3.7	1	#NULL!																																	#NULL!		#NULL!	#NULL!	0.9
2	1	60	1.7	1.3	17.99	0	367	149	1	5.5	1	3.8																																	#NULL!		#NULL!	#NULL!	0.7
2	1	61	1.2	1.3	#NULL!	0	220	93	0	4.6	1	3.3																																	#NULL!		#NULL!	#NULL!	1.1
[truncated: 4 more columns]
